# Supplementary material for: A Comprehensive Analysis Revealing FBXW9 as a Potential Prognostic and Immunological Biomarker in Breast Cancer
Source: Int J Mol Sci. 2023 Mar 9;24(6):5262. doi: 10.3390/ijms24065262 (PMC10049633; doi:10.3390/ijms24065262)
Supplement: Supplementary file 1 [file ijms-24-05262-s001.zip]

Archive with 1 entries (1 files):
- ijms-2197163-supplementary.pdf
